# Supplementary material for: Explaining Pre-service Teachers’ Intentions to Use Technology-Enabled Learning: An Extended Model of the Theory of Planned Behavior
Source: Front Psychol. 2022 Jul 21;13:900806. doi: 10.3389/fpsyg.2022.900806 (PMC9355541; doi:10.3389/fpsyg.2022.900806)
Supplement: Supplementary file 1 [file Table_1.xlsx]

## Sheet: Sheet1
	Appendix A
	Construct	Item No.	Items
	Behavior Intention	BI1	I intend to use technology-enabled learning in my future classroom.
		BI2	I will use technology-enabled learning to facilitate instruction in my future classroom.
		BI3	I am willing to use technology-enabled learning in my future classroom.
		BI4	I plan to use technology-enabled learning in my future classroom.
	Attitude Toward Behavior	ATB1	Technology-enabled learning is important.
		ATB2	Technology-enabled learning enhances the work of teachers.
		ATB3	Technology-enabled learning is interesting.
	Subjective Norm	SN1	Colleagues (e.g., other teachers and support staff) at my future school will expect me to use technology-enabled learning in my classroom.
		SN2	My future students or parents of students will expect me to use technology to assist learning in the classroom.
		SN3	My college of education professors expects me to use technology-enabled learning in my future classroom.
		SN4	My fellow education majors expect me to use technology-enabled learning in my future classroom.
	Perceived Behavioral Control	PBC1	I can support student learning through the use of technology-enabled learning
		PBC2	I can use technology-enabled learning in my future classroom
		PBC3	I have the resources I need to use technology-enabled learning in my college or university
		PBC4	I will have the resources I need for technology-enabled learning in my future school
	Constructivist Pedagogical Beliefs	CPB1	Learning means students have ample opportunities to explore, discuss and express their ideas.
		CPB2	Every student is unique or special and deserves an education tailored to his or her particular needs.
		CPB3	Good teachers always encourage students to think for answers themselves.
		CPB4	In good classrooms, there is a democratic and free atmosphere that stimulates students to think and interact.
	Basic Application Competence	BAC1	I can use technology tools to complete the acquisition, evaluation, and application of digital educational resources
		BAC2	I can use technology tools to complete the design and production of presentations and micro lessons
	Design Innovation Competence	DIC1	I can use technology tools to complete the visual presentation and interpretation of teaching evaluation data
		DIC2	I can use technology tools to complete the design of data-supported instructional activities
		DIC3	I can use technology tools to complete data-based personalized learning instruction
		DIC4	I can use technology tools to complete the application of data analysis models and innovative evaluation methods
	BI behavior intention, ATB Attitude for behavior, SN Subjective norms, PBC Perceived behavioral control, CPB Constructivist pedagogical beliefs, BAC Basic application competence, DIC design innovation competence.
